# Supplementary material for: Traffic flow prediction based on spatiotemporal encoder-decoder model
Source: PLoS One. 2025 May 30;20(5):e0321858. doi: 10.1371/journal.pone.0321858 (PMC12124584; doi:10.1371/journal.pone.0321858)
Supplement: S1 File — Two months of traffic flow datasets for the San Francisco Bay Area, from January 1, 2018 to February 28, 2018, and includes information from 307 sensors. [file pone.0321858.s001.csv]

from	to	cost
73	5	352.6
5	154	347.2
154	263	392.9
263	56	440.8
56	96	374.6
96	42	378.1
42	58	364.6
58	95	476.8
95	72	480.1
72	271	419.5
271	68	251.1
134	107	344.0
107	130	862.1
130	129	482.5
227	167	1425.7
167	298	415.7
298	209	425.5
209	146	519.6
146	170	494.7
170	173	400.7
173	117	372.4
117	0	573.5
0	92	398.0
92	243	667.3
243	62	357.3
203	80	1071.1
80	97	834.1
97	28	531.4
28	57	327.7
57	55	925.2
55	223	382.7
223	143	309.5
143	269	329.1
269	290	362.0
290	110	425.6
110	121	388.4
121	299	327.1
299	293	326.1
293	148	534.9
148	150	341.1
150	152	354.5
98	70	315.1
70	255	1308.8
128	131	672.4
131	132	803.8
132	133	363.2
242	18	789.9
18	43	422.6
43	118	449.7
118	207	448.7
207	169	459.6
169	127	422.2
127	208	450.6
208	297	426.0
297	168	430.0
168	166	395.1
166	226	1027.2
13	26	341.5
26	94	408.2
94	219	612.7
219	217	359.6
217	31	411.9
31	215	478.7
215	111	2685.8
111	116	1194.2
116	36	409.1
36	78	414.7
301	20	446.0
273	138	326.7
138	284	489.7
284	114	464.9
114	245	397.5
245	48	376.8
48	206	402.5
206	144	356.9
144	172	358.4
237	24	452.4
304	35	378.0
35	115	503.6
115	86	1228.5
86	214	2712.1
214	27	471.1
27	216	419.6
216	218	359.8
218	76	356.6
76	238	424.6
238	50	527.9
91	52	424.1
52	75	350.2
75	171	397.2
44	7	380.6
256	1	1149.5
1	46	448.5
212	270	328.7
270	32	352.3
32	10	406.7
3	247	424.5
247	249	609.8
249	225	515.0
261	260	294.1
260	259	340.6
259	103	360.7
103	302	346.7
302	104	1093.8
104	71	363.7
71	88	360.2
88	268	372.8
268	240	420.3
240	9	451.3
9	239	358.1
239	23	441.0
23	22	319.8
22	49	447.5
276	258	427.0
155	157	353.4
157	158	331.7
158	286	383.8
286	102	330.1
102	285	367.8
285	15	348.8
15	8	352.1
8	300	397.9
300	34	394.2
34	161	359.8
161	125	426.1
125	235	413.7
235	163	409.7
163	236	368.2
236	250	460.1
250	122	391.6
122	252	393.6
252	69	380.0
69	39	338.1
39	234	361.3
234	82	356.8
82	274	748.3
274	175	357.0
175	177	360.6
177	213	316.1
213	179	310.7
179	33	328.3
33	181	333.0
181	183	563.8
183	184	331.4
184	185	375.4
185	254	332.5
254	188	333.5
188	141	381.6
141	278	302.4
278	289	393.7
289	190	329.5
190	192	320.7
192	194	358.9
194	196	300.5
196	198	264.8
198	180	293.3
266	135	325.4
135	54	379.8
54	231	392.3
231	66	828.6
66	59	423.2
59	232	802.7
112	14	357.6
14	89	334.2
145	228	454.6
228	205	354.0
205	244	386.4
244	100	437.8
100	303	449.2
303	136	431.2
136	305	413.2
305	139	355.4
153	151	330.7
151	149	377.7
149	295	408.2
295	291	334.3
291	294	341.2
294	77	362.2
77	109	383.8
109	292	353.4
292	147	371.0
147	29	486.6
29	222	292.7
222	79	1270.1
79	90	981.4
90	2	572.5
2	81	318.6
81	204	1023.1
224	229	520.6
229	4	315.9
4	246	312.3
246	11	418.5
93	87	412.1
87	74	361.3
74	165	305.1
165	241	347.4
241	108	404.0
108	137	345.7
137	123	352.7
123	37	341.4
37	84	373.4
84	101	345.3
101	221	394.3
221	220	574.3
220	201	389.5
201	211	274.9
211	210	356.1
210	262	373.4
262	306	345.1
6	83	483.2
200	199	317.7
199	197	309.3
197	195	313.3
195	193	271.7
193	191	322.3
191	189	312.4
189	280	420.9
280	279	384.8
279	140	323.4
140	187	341.2
187	186	410.0
186	296	354.2
296	126	367.6
126	182	490.7
182	248	314.6
248	25	352.9
25	178	307.1
178	142	418.2
142	176	341.3
176	174	344.9
174	113	755.8
113	124	234.9
124	253	385.9
253	30	310.6
30	67	358.9
67	164	413.3
164	119	387.3
119	120	407.6
120	61	395.7
61	19	496.4
19	162	412.1
162	51	472.2
51	160	440.1
160	159	434.5
159	64	378.4
64	287	353.1
287	267	375.5
267	288	369.7
288	283	376.8
283	281	392.2
281	282	360.2
282	156	384.4
60	38	394.1
38	65	415.0
65	230	435.8
230	47	353.0
47	265	341.8
265	264	334.1
99	53	248.3
53	45	389.9
45	12	404.3
12	41	378.3
41	272	365.0
272	106	366.7
106	17	360.6
17	63	424.4
63	202	389.6
202	16	328.2
16	40	328.8
40	105	355.1
21	233	332.0
233	277	399.4
257	275	363.3
235	264	168.6
264	163	293.4
19	266	87.7
266	162	327.4
122	70	313.4
70	252	129.3
164	70	93.4
70	119	385.3
122	1	265.2
1	252	275.9
252	46	271.5
164	1	221.0
1	119	319.9
119	46	444.4
179	128	441.7
128	33	195.8
246	65	372.6
65	11	324.6
11	230	311.0
3	230	311.9
65	247	373.6
246	59	346.1
231	11	312.5
3	231	313.4
231	247	203.2
247	59	347.1
47	35	332.5
35	265	519.6
265	115	77.0
135	115	153.2
35	54	352.5
47	36	252.5
116	265	78.2
135	116	154.4
116	54	242.2
54	36	267.1
240	10	271.4
10	9	570.6
240	91	82.3
108	91	351.7
91	137	98.3
208	104	393.0
104	127	76.8
209	104	393.1
104	146	135.9
207	251	129.0
251	118	336.7
118	85	195.8
85	207	376.2
57	242	313.2
242	28	23.1
57	243	312.9
243	28	22.2
109	276	278.1
276	292	109.6
143	133	329.8
133	269	75.3
97	68	225.3
68	57	203.6
79	99	78.0
27	98	7.7
27	46	163.8
46	216	353.6
217	98	411.7
98	31	3.2
217	46	354.0
46	31	163.6
